# Supplementary material for: Predictive and Prognostic Significance of mRNA Expression and DNA Copies Aberrations of ERCC1, RRM1, TOP1, TOP2A, TUBB3, TYMS, and GSTP1 Genes in Patients with Breast Cancer
Source: Diagnostics (Basel). 2022 Feb 4;12(2):405. doi: 10.3390/diagnostics12020405 (PMC8871321; doi:10.3390/diagnostics12020405)
Supplement: Supplementary file 1 [file diagnostics-12-00405-s001.zip]

Archive with 1 entries (1 files):
- diagnostics-1552098-SI.pdf
